# Supplementary material for: Benzyl-Modified Quinolone-Aminopyrimidine Hybrids with Potent Anti-MRSA Activity and a High Barrier to Resistance
Source: Molecules. 2026 May 12;31(10):1633. doi: 10.3390/molecules31101633 (PMC13209803; doi:10.3390/molecules31101633)
Supplement: Supplementary file 1 [file molecules-31-01633-s001.zip]

Archive with 1 entries (1 files):
- molecules-4285407-supplementary.pdf
